# Supplementary material for: Magnaporthe oryzae effector MoSPAB1 directly activates rice Bsr-d1 expression to facilitate pathogenesis
Source: Nat Commun. 2023 Dec 18;14:8399. doi: 10.1038/s41467-023-44197-9 (PMC10728069; doi:10.1038/s41467-023-44197-9)
Supplement: Supplementary file 4 — Supplementary Data 1 [file 41467_2023_44197_MOESM4_ESM.xlsx]

## Sheet: Supplementary Data 1
Supplementary Data 1. Primers used in this study
Primer Name	Forward Primers(5'->3')	Reverse Primers (5'->3')	Purpose/Vector
Bsr-d1-RT	CAAGCGCTGCTCGACCCGAC	GGTACTCCTCCTTGTTGATCGCCG	qRT-PCR for gene expression in normal plants and overexpression transgenic plants/None
Perox3-RT	AAGAACGACACGGCCAACAC	GCAGGTCGACGTAGTACTTGTT	qRT-PCR for gene expression in normal plants/None
UBQ5 RT	AACCAGCTGAGGCCCAAGA	ACGATTGATTTAACCAGTCCATGA	qRT-PCR of rice reference gene/None
Bsr-d1pro with Biotin	Biotin-AAGTCAAGTGTGCTGGCTGT	ATCTGTCCCCGTTGCCGTC	A 1689 bp fragment with Biotin of Bsr-d1promoter used for DNA-pull down assay /None
pHIS2-Bsr-d1pro	gactcactatagggcgaattcAAGTCAAGTGTGCTGGCTGTGTG	tcgattcgcgaacgcgtgagctcATCTGTCCCCGTTGCCGTC	Yeast one-hybrid for determining the binding of candidates to Bsr-d1 promoter/pHis2
Rec2-MoSPAB1ΔSP	gtaccagattacgctcatatgATGCAAAATGTCAAAGCCATCTAC	accactgcttgggtggaattcTTACTGCCCAAACACGCTT	Yeast one-hybrid for determining the binding of MoSPAB1ΔSP to Bsr-d1 promoter/pGADT7-Rec2
Rec2-MoSPAB2ΔSP	gtaccagattacgctcatatgATGGTCCCCTCGAGCAGC	accactgcttgggtggaattcCTACTTGACCTCGTCGCTGATCC	Yeast one-hybrid for determining the binding of MoSPAB2ΔSP to Bsr-d1 promoter/pGADT7-Rec2
0800-Luc-Bsr-d1pro	cttgatatcgaattcctgcagAAGTCAAGTGTGCTGGCTGTGTG	cgctctagaactagtggatccATCTGTCCCCGTTGCCGT	Luciferase activity assay for determining the transcription activation of Bsr-d1 by candidate proteins/pGreen II-0800-Luc
35S:MoSPAB1-YFP	gagaacacgggggacgagctcATGTTGTTTACGCCGATTCGA	gcccttgctcaccatggtaccCTGCCCAAACACGCTTGTAAG	Luciferase activity assay for determining the transcription activation of by MoSPAB1 and subcellular localization of MoSPAB1 in N. benthamiana /pCAMBIA1300-35S-YFP
35S:MoSPAB1ΔSP-YFP	gagaacacgggggacgagctcATGCAAAATGTCAAAGCCATCTAC	gcccttgctcaccatggtaccCTGCCCAAACACGCTTGTAAG	Luciferase activity assay for determining the transcription activation of by MoSPAB1ΔSP and subcellular localization of MoSPAB1ΔSP in N. benthamiana/pCAMBIA1300-35S-YFP
35S:MoSPAB2-YFP	gagaacacgggggacgagctcATGCGCGTACTTGTCTGGATC	gcccttgctcaccatggtaccCTTGACCTCGTCGCTGATCC	Luciferase activity assay in N. benthamiana for determining the transcription activation of by MoSPAB2/pCAMBIA1300-35S-YFP
35S:MoSPAB1ΔSP-YFP	gagaacacgggggacgagctcATGGTCCCCTCGAGCAGC	gcccttgctcaccatggtaccCTTGACCTCGTCGCTGATCC	Luciferase activity assay in N. benthamiana for determining the transcription activation of by MoSPAB2ΔSP/pCAMBIA1300-35S-YFP
62-SK-MoSPAB1ΔSP	GCTCTAGAACTAGTGGATCCATGGCGCAAAATGTCAAAGCCATCTA	ATAAGCTTGATATCGAATTCCTGCAGTCACTGCCCAAACACGCTTGTAAG	Luciferase activity assay in rice protoplast cells for determining the transcription activation of Bsr-d1 by MoSPAB1ΔSP/pGreen II-62-SK
62SK-MybS1	cgctctagaactagtggatccATGACCTCCCAGGCGGCG	cttgatatcgaattcctgcagTCATTGGTGCATCTTGGCCG	Luciferase activity assay in rice protoplast cells for determining the competitive regulation of Bsr-d1 promoter between MoSPAB1ΔSP and MYBS1/pGreen II-62-SK
Ub-DAP RT	TCGGAGACCGTGCTAGGTTT	gcccttgctcaccatggtaccCTTGACCTCGTCGCTGATCC	The DAP assay qPCR primer pair of reference gene/None
DAP-F1	GCATCCGGCGTAATTCCTCT	TCATTTTTCTGTGGATGGAGGGA	The DAP assay qPCR primer pair 1 used for determinating amounts of DNA/None
DAP-F2	TTCCCTCCATCCACAGAAAAATG	ATCGTGTGGAACGGTGGATG	The DAP assay qPCR primer pair 2 used for determinating amounts of DNA/None
DAP-F3	CCACCGTTCCACACGATA	TCTTGAATTTAGAACTGGATTTGAGA	The DAP assay qPCR primer pair 3 used for determinating amounts of DNA/None
DAP-F4	TCTCAAATCCAGTTCTAAATTCAAGA	GTGGGATGAACCTGTACTTTC	The DAP assay qPCR primer pair 4 used for determinating amounts of DNA/None
DAP-F5	TTCATCCCACTGCCTGCCTA	TTGTTGCTACGTTGGTTCGC	The DAP assay qPCR primer pair 5 used for determinating amounts of DNA/None
DAP-F6	GCGAACCAACGTAGCAACA	TCGTGTACGTGTGCGTAGTC	The DAP assay qPCR primer pair 6 used for determinating amounts of DNA/None
DAP-F7	CAGCCGCATGTTTGCTTTGA	GGGATGGAGAGAAATCAAACCG	The DAP assay qPCR primer pair 7 used for determinating amounts of DNA/None
DAP-F8	TCGCTCTCGATCGGTTTGATT	GCGGTGGATGATTTGATGGG	The DAP assay qPCR primer pair 8 used for determinating amounts of DNA/None
DAP-F9	AATCCCATCAAATCATCCACCG	ATCTGTCCCCGTTGCCGT	The DAP assay qPCR primer pair 9 used for determinating amounts of DNA/None
Bsr-d1pro probe1 with Biotin	Biotin-AATCCCATCAAATCATCCACCGCTCGCT	Biotin-AGCGAGCGGTGGATGATTTGATGGGATT	EMSA assasy probe1 with Biotin for determining the binding of MoSPAB1ΔSP to Bsr-d1 promoter/None
Bsr-d1pro probe1	AATCCCATCAAATCATCCACCGCTCGCT	AGCGAGCGGTGGATGATTTGATGGGATT	EMSA assasy probe1 without Biotin for determining the binding of MoSPAB1ΔSP to Bsr-d1 promoter/None
Bsr-d1pro probe2 with Biotin	Biotin-ACCGCTCGCTGCTGCTGCTACGTACTA	Biotin-TAGTACGTAGCAGCAGCAGCGAGCGGT	EMSA assasy probe2 with Biotin for determining the binding of MoSPAB1ΔSP to Bsr-d1 promoter/None
Bsr-d1pro probe2	ACCGCTCGCTGCTGCTGCTACGTACTA	TAGTACGTAGCAGCAGCAGCGAGCGGT	EMSA assasy probe2 without Biotin for determining the binding of MoSPAB1ΔSP to Bsr-d1 promoter/None
Bsr-d1pro probe3 with Biotin	Biotin-CTACGTACTATACAGCTTGATTAATTAG	Biotin-CTAATTAATCAAGCTGTATAGTACGTAG	EMSA assasy probe3 with Biotin for determining the binding of MoSPAB1ΔSP to Bsr-d1 promoter/None
Bsr-d1pro probe4 with Biotin	Biotin-AGCTTGATTAATTAGGTTTTACGACGAC	Biotin-GTCGTCGTAAAACCTAATTAATCAAGCT	EMSA assasy probe4 with Biotin for determining the binding of MoSPAB1ΔSP to Bsr-d1 promoter/None
Bsr-d1pro probe5 with Biotin	Biotin-GGTTTTACGACGACGGCAACGGGGACAGAT	Biotin-ATCTGTCCCCGTTGCCGTCGTCGTAAAACC	EMSA assasy probe5 with Biotin for determining the binding of MoSPAB1ΔSP to Bsr-d1 promoter/None
Bsr-d1pro probe1 mutation	AATCCCATCAAATCATCCAAAAAAAAAT	ATTTTTTTTTGGATGATTTGATGGGATT	EMSA assasy mutational probe1 without Biotin for determining the binding of MoSPAB1ΔSP to Bsr-d1 promoter/None
Bsr-d1pro probe2 mutation	ACTAAAGAGAGCTGCTGCTACGTACTA	TAGTACGTAGCAGCAGCTCTCTTTAGT	EMSA assasy mutational probe2 without Biotin for determining the binding of MoSPAB1ΔSP to Bsr-d1 promoter/None
MoSPAB1 RT	AACATGAACTTTTGGGCCGAC	GTCATTGTTGACCCACAGCAG	qRT-PCR for MoSPAB1 gene expression/None
Tub-qPCR	CTCTGCCATCTTCCGTGGA	ACGAAGTACGACGAGTTCTTGTTCT	qRT-PCR of M. oryzea reference gene/None
pSUC2-MoSPAB1SP	AATTCATGTTGTTTACGCCGATTCGATCGGGCTTGGCCTCGCTTCTTGCGCTGGCAAGCTGTGCAGTGGCGCAAC	TCGAGTTGCGCCACTGCACAGCTTGCCAGCGCAAGAAGCGAGGCCAAGCCCGATCGAATCGGCGTAAACAACATG	Yeast invertase secretion assay for functional validation of signal peptides of MoSPAB1/pSUC2
Ubi:MoSPAB1ΔSP-GFP	tatccagatccagtgggatccATGGCGCAAAATGTCAAAGC	agcggccgcactagtaagcttCTGCCCAAACACGCTTGTAA	Subcellular localization of MoSPAB1ΔSP in rice protoplast cells/pRTVcGFP
MoSPAB1-LF	GGTTAGTACATACACGCCCA	AGTGCTCCTTCAATATCATCTTCTGTCGACTCCGCATCAGTTCAAAAACC	An 801 bp left flanking (LF) fragment used for targeted disruption of MoSPAB1 gene/None
HY-split	GTCGACAGAAGATGATATTG	GGATGCCTCCGCTCGAAGTA	A 1148 bp split fragment of the selection maker gene HPH used for targeted gene replacement/None
MoSPAB1-RF	AGCACTCGTCCGAGGGCAAAGGAATAGTAAATATTAGGGAAAAGGCGGCA	GCCGGAGAAAACAGATAGGA	An 861 bp right flanking (RF) fragment used for targeted disruption of MoSPAB1 gene/None
YG-split	CGTTGCAAGACCTGCCTGAA	TTACTATTCCTTTGCCCTCGGAC	A 734 bp split fragment of the selection maker gene HPH used for targeted gene replacement/None
ko1	TTGAAAGAAAAGGCGGTGCG	GACCAGTTGCCTAAATGAACC	Primers for determining specific ΔMospab1 mutants by PCR/None
ko2	CGTTGCAAGACCTGCCTGAA	CCATGTACTCGGTGATCGCA	Primers for determining specific ΔMospab1 mutants by PCR/None
ko2’	CGTTGCAAGACCTGCCTGAA	GGATGCCTCCGCTCGAAGTA	Primers for determining specific ΔMospab1 mutants by PCR/None
ko3	TGAAGCCAGTTCATGGTTCT	GTAATCCGGTTGGTCGTTTG	Polymorphic primers for determining specific ΔMospab1 mutants by PCR/None
MoSPAB1-3UTR	GATTACGCCAAGCTTGGTACCGAGCTCTGATAATGGTGACGACGGTG	ACACTGGCGGCCGTTACTAGTACTGTGTTGCGGACTGTGA	A 698 bp 3'UTR fragment of MoSPAB1 gene used for the construction of complemented plasmid/pEASY-Blunt-BAR
MoSPAB1pro-CDS	GATTACGCCAAGCTTGGTACCGCTTCACTAGGAATGCTGTAG	CTGCCCAAACACGCTTGTA	A 2.1 kbp promoter and CDS sequences of MoSPAB1 gene used for the construction of complemented plasmid/pEASY-Blunt-BAR
mCherry-HA-1	TTACAAGCGTGTTTGGGCAGatggtgagcaagggcga	TCGTCACCATTATCAGAGCTCAGCGTAATCTGGAACGTCATAT	An 813 bp fragment of mCherry-HA coding sequences used for the construction of complemented plasmid/pEASY-Blunt-BAR
MoSPAB1pro	GATTACGCCAAGCTTGGTACCGCTTCACTAGGAATGCTGTAG	TGCGACTgGGtTAAAtTCCT	A 1.2 kbp promoter sequence of MoSPAB1 gene used for the construction of fluorescent control plasmid/pEASY-Blunt-BAR
mCherry-HA-2	AGGAaTTTAaCCcAGTCGCAatggtgagcaagggcga	TCGTCACCATTATCAGAGCTCAGCGTAATCTGGAACGTCATAT	An 813 bp fragment of mCherry-HA coding sequences used for the construction of fluorescent control plasmid/pEASY-Blunt-BAR
His-MoSPAB1ΔSP	ctcggtaccctcgagggatccATGGCGCAAAATGTCAAAGC	caggtcgacaagcttgaattcTTACTGCCCAAACACGCTTG	EMSA assasy for determining the binding of MoSPAB1ΔSP to Bsr-d1 promoter/pCold-ProS2
His-MoSPAB1Δ27-47	gtaccctcgagGGATCCATGGATACCGTCCTCCTCTT	caggtcgacaagcttgaattcTTACTGCCCAAACACGCTTG	EMSA assasy for determining the binding of MoSPAB1Δ27-47 to Bsr-d1 promoter/pCold-ProS2
His-MoSPAB1Δ103-123	ATGGCGCAAAATGTCAAAGCCATCTA	CGGGGCCGTCTTGAGGGAA	EMSA assasy for determining the binding of MoSPAB1Δ103-123 to Bsr-d1 promoter/pCold-ProS2
	CTCAAGACGGCCCCGGACCGCATCGCCGCGGACG	caggtcgacaagcttgaattcTTACTGCCCAAACACGCTTG
	ctcggtaccctcgagggatccATGGCGCAAAATGTCAAAGC	caggtcgacaagcttgaattcTTACTGCCCAAACACGCTTG
His-MoSPAB1Δ137-191	ATGGCGCAAAATGTCAAAGCCATCTA	CGGCGTCGAGGCCCCCGT	EMSA assasy for determining the binding of MoSPAB1Δ137-191 to Bsr-d1 promoter/pCold-ProS2
	CCTCGACGCCGGCCGACGTGCAGAACCGCA	caggtcgacaagcttgaattcTTACTGCCCAAACACGCTTG
	ctcggtaccctcgagggatccATGGCGCAAAATGTCAAAGC	caggtcgacaagcttgaattcTTACTGCCCAAACACGCTTG
His-MoSPAB1Δ207-271	ATGGCGCAAAATGTCAAAGCCATCTA	GAGCAGACCCGGCACGGA	EMSA assasy for determining the binding of MoSPAB1Δ207-271 to Bsr-d1 promoter/pCold-ProS2
	TCCGTGCCGGGTCTGCTCTACTGGAACGACTACGACATTG	caggtcgacaagcttgaattcTTACTGCCCAAACACGCTTG
	ctcggtaccctcgagggatccATGGCGCAAAATGTCAAAGC	caggtcgacaagcttgaattcTTACTGCCCAAACACGCTTG
Ubi:MoSPAB1ΔSP-Myc	gtgggatccccgggtgagctcATGGCGCAAAATGTCAAAGC	cgcactagtaagcttggtaccCTGCCCAAACACGCTTGTAA	An 834 bp fragment of MoSPAB1 coding sequences without signal peptide used for the construction of rice overexpression plasmid/pRHVcMyc
62-SK-CsSPAB1ΔSP	TCTAGAACTAGTGGATCCATGGCAGCAGCAGCCAATACCAATGTGAAAT	AGCTTGATATCGAATTCCTGCAGTCATTGGAAAACGCTTGTGAGT	Luciferase activity assay in rice protoplast cells for the determining transcription activation of SbBsr-d1 by CsSPAB1ΔSP /pGreen II-62-SK
0800-Luc-SbBsr-d1pro	cgataagcttgatatcgaattcctgcagGTATTACCTACAACAAAAGATA	ctctagaactagtggatccGGCTAGCGGCTAGCTGGCTG	Luciferase activity assay in rice protoplast cells for the determining transcription activation of SbBsr-d1 by CsSPAB1ΔSP /pGreen II-0800-Luc
62-SK-CfSPAB1ΔSP	CTCTAGAACTAGTGGATCCATGTTATGCCAATCTGATGGCA	GCTTGATATCGAATTCCTGCAGCTAGCCGAACACTGTCAACA	Luciferase activity assay in rice protoplast cells for the determining transcription activation of AcBsr-d1 by CfSPAB1ΔSP /pGreen II-62-SK
0800-Luc-AcBsr-d1pro	taagcttgatatcgaattcctgcagTTTAATCAAAAGAATAATAAAAATA	gctctagaactagtggatccCTTTTCGAGTGAGATGGAAGA	Luciferase activity assay in rice protoplast cells for the determining transcription activation of AcBsr-d1 by CfSPAB1ΔSP /pGreen II-0800-Luc
35S:CfSPAB1ΔSP-HA	GAGAACACGGGGGACGAGCTCATGTTATGCCAATCTGATGGCAA	ATCGTATGGGTACATGGATCCGGTACCGCCGAACACTGTCAACAGGGCA	Transient expression of CfSPAB1ΔSP in N. benthamiana for the determining plant susceptibility to C. fructicola/pCAMBIA1300-35S-HA
35S:CsSPAB1ΔSP-HA	GAGAACACGGGGGACGAGCTCATGGCAGCAGCAGCCAATACCAATGTGA	AACATCGTATGGGTACATGGATCCGGTACCTTGGAAAACGCTTGTGA	Transient expression of CsSPAB1ΔSP in N. benthamiana for the determining plant susceptibility to C. sublineola/pCAMBIA1300-35S-HA
BK-MoSPAB1ΔSP	tcagaggaggacctgcatatgATGCAAAATGTCAAAGCCATCTAC	tcgacggatccccgggaattcCTGCCCAAACACGCTTGTAAG	Yeast two-hybrid for determining the interaction between MoSPAB1ΔSP and MYBS1/pGBKT7
AD-MybS1	gtaccagattacgctcatatgATGACCTCCCAGGCGGCG	atgcccacccgggtggaattcTCATTGGTGCATCTTGGCCG	Yeast two-hybrid for determining the interaction between MoSPAB1ΔSP and MYBS1/pGADT7
Ubi:MoSPAB1ΔSP-K26A&K32A-GFP	ATGGCGCAAAATGTCgcAGCCATCTACCTCTTCgcAGATGTCATGCAGT	agcggccgcactagtaagcttCTGCCCAAACACGCTTGTAA	Subcellular localization of MoSPAB1ΔSP-K26A&K32A in rice protoplast cells/pRTVcGFP
	cagatccagtgggatccATGGCGCAAAATGTCgcAGCCATCTACCTCT	agcggccgcactagtaagcttCTGCCCAAACACGCTTGTAA
Ubi:MoSPAB1ΔSP-K94A&K99A-GFP	tatccagatccagtgggatccATGGCGCAAAATGTCAAAGC	ATGTCGGGGCCGTCgcGAGGGAAGTGATCgcGTCGGTGAGGGCC	Subcellular localization of MoSPAB1ΔSP-K94A&K99A in rice protoplast cells/pRTVcGFP
	AGGCCCTCACCGACgcGATCACTTCCCTCgcGACGGCCCCGACAT	agcggccgcactagtaagcttCTGCCCAAACACGCTTGTAA
Ubi:MoSPAB1ΔSP-R123A&R125A-GFP	tatccagatccagtgggatccATGGCGCAAAATGTCAAAGC	CGTCCGCGGCGATGgcGTCGgcTATCACCTGGAAC	Subcellular localization of MoSPAB1ΔSP-R123A&R125A in rice protoplast cells/pRTVcGFP
	GTTCCAGGTGATAgcCGACgcCATCGCCGCGGACG	agcggccgcactagtaagcttCTGCCCAAACACGCTTGTAA
Ubi:MoSPAB1ΔSP-R228A&K232A-GFP	tatccagatccagtgggatccATGGCGCAAAATGTCAAAGC	GCAGCGGCACGATCgcCATGCCGAGGgcTGTCTGCCAGGTC	Subcellular localization of MoSPAB1ΔSP-R228A&K232A in rice protoplast cells/pRTVcGFP
	GACCTGGCAGACAgcCCTCGGCATGgcGATCGTGCCGCTGC	agcggccgcactagtaagcttCTGCCCAAACACGCTTGTAA
