# Supplementary material for: Magnaporthe oryzae effector MoSPAB1 directly activates rice Bsr-d1 expression to facilitate pathogenesis
Source: Nat Commun. 2023 Dec 18;14:8399. doi: 10.1038/s41467-023-44197-9 (PMC10728069; doi:10.1038/s41467-023-44197-9)
Supplement: Supplementary file 6 — Source Data [file 41467_2023_44197_MOESM6_ESM.zip]

Archive with 2 entries (2 files):
- 422681_3_data_set_8386535_s54br9.xlsx
- uncropped blots.pdf
