# Supplementary material for: Magnaporthe oryzae effector MoSPAB1 directly activates rice Bsr-d1 expression to facilitate pathogenesis
Source: Nat Commun. 2023 Dec 18;14:8399. doi: 10.1038/s41467-023-44197-9 (PMC10728069; doi:10.1038/s41467-023-44197-9)
Supplement: Supplementary file 6 — Source Data [file 41467_2023_44197_MOESM6_ESM.zip › 422681_3_data_set_8386535_s54br9.xlsx]

## Sheet: Fig1b
Fig.1b Activation of the Bsr-d1 promoter by MoSPAB1 in luciferase assay using N. benthamiana
Combine samples	(1)35S:YFP			(1)35S:MoSPAB1			(1)Positive control			(2)35S:YFP			(2)35S:MoSPAB1ΔSP			(2)Positive control
	+PBsr-d1: LUC									+PBsr-d1: LUC
	Rep1	Rep2	Rep3	Rep1	Rep2	Rep3	Rep1	Rep2	Rep3	Rep1	Rep2	Rep3	Rep1	Rep2	Rep3	Rep1	Rep2	Rep3
Firefly	1242	1220	1193	4424	4655	4907	2554	2552	2560	194	192	186	359	352	366	326	357	346
Renilla	3581676	3572368	3567976	4879765	5468469	5393045	2047623	2071250	2044541	476245	498606	490891	333503	355647	372618	154188	157037	163981
Firefly/Renilla ratio	0.000346765	0.00034151	0.000334363	0.000906601	0.000851244	0.000909876	0.0012473	0.00123211	0.00125211	0.000407353	0.000385074	0.000378903	0.00107645	0.000989745	0.000982239	0.0021143	0.00227335	0.00211
Control mean	0.000340879									0.000390443
Intra-group correction	1.01727	1.00185	0.980884	2.65959	2.4972	2.6692	3.65906	3.61449	3.67319	1.04331	0.986247	0.970443	2.757	2.53493	2.5157	5.41513	5.82248	5.40412		1.01727	1.00185	0.980884	2.65959	2.4972	2.6692	3.65906	3.61449	3.67319	1.81352	1.66745	1.6548
Positive control mean							3.64892									5.54724
Correction between groups													1.81352	1.66745	1.6548
mean	1			2.60866			3.64892						1.71192
SD	0.0182613			0.0966516			0.0306363						0.134108
For One-way ANOVA Multiple Comparisons
Dependent Variable: Firefly/Renilla ratio
	(I) Samples	(J) Samples	Mean Difference (I-J)	Std. Error	Sig. (P-value)	95% Confidence Interval
LSD						Lower Bound	Upper Bound
	Positive control	35S:YFP	2.64892*	0.0553707	4.03139e-11	2.52123	2.7766
		35S:MoSPAB1	1.04025*	0.0553707	6.65736e-08	0.912566	1.16794
		35S:MoSPAB1ΔSP	1.93699*	0.0553707	4.87805e-10	1.80931	2.06468
	35S:MoSPAB1	35S:YFP	1.60866*	0.0553707	2.13296e-09	1.48098	1.73635
		35S:MoSPAB1ΔSP	.89674*	0.0553707	2.12391e-07	0.769055	1.02443
	35S:MoSPAB1ΔSP	35S:YFP	.71192*	0.0553707	1.26494e-06	0.584239	0.839609
*. The mean difference is significant at the 0.05 level.

## Sheet: Fig1c
Fig. 1c Luciferase activity assay for MoSPAB1ΔSP binding to the Bsr-d1 promoter in rice protoplasts.
Combine samples	Empty Vector			35S:MoSPAB1ΔSP
	+PBsr-d1: LUC
	Rep1	Rep2	Rep3	Rep1	Rep2	Rep3
Firefly	73116	72190	72788	51792	49804	49534
Renilla	627717	650811	665916	356050	353741	340539
Firefly/Renilla ratio	0.116479	0.110923	0.109305	0.145463	0.140792	0.145458
mean	0.112236			0.143904
SD	0.00376291			0.00269502
P-value				0.000290276

## Sheet: Fig1d
Fig. 1d DNA affinity purification (DAP)-qPCR analysis for enrichment of Bsr-d1 promoter DNA by recombinant His-MoSPAB1ΔSP protein.
Samples	Input			6ÍHis			His-MoSPAB1ΔSP
Replication	rep1	rep2	rep3	rep1	rep2	rep3	rep1	rep2	rep3
Cq of qF1	31.0345	30.5765	30.8596	31.6569	32.3133	31.882	30.4389	30.7842	30.6234
Cq of qUBQ	31.2551	30.9852	30.845	32.0745	32.5343	32.0234	31.015	30.9077	30.3549
ΔCq of qUBQ	31.0284	31.0284	31.0284	32.2107	32.2107	32.2107	30.7592	30.7592	30.7592
Δt	0.0060971	-0.451945	-0.168841	-0.553833	0.102562	-0.328684	-0.32028	0.0249597	-0.135862
Control	-0.204896	-0.204896	-0.204896	-0.204896	-0.204896	-0.204896	-0.204896	-0.204896	-0.204896
ΔΔt	0.210993	-0.247049	0.0360555	-0.348937	0.307459	-0.123788	-0.115384	0.229856	0.0690339
-ΔΔt	-0.210993	0.247049	-0.0360555	0.348937	-0.307459	0.123788	0.115384	-0.229856	-0.0690339
2^-ΔΔt	0.863942	1.18678	0.975318	1.27362	0.808064	1.08959	1.08326	0.85272	0.953276
Mean	1.00868			1.05709			0.963087
SD	0.163983			0.234474			0.115584
2^-ΔΔt/Input				1.26266	0.801111	1.08022	1.07394	0.845383	0.945074
Mean				1.048			0.9548
SD				0.232457			0.11459
P-value							0.567133
Samples	Input			6ÍHis			His-MoSPAB1△SP
Replication	rep1	rep2	rep3	rep1	rep2	rep3	rep1	rep2	rep3
Cq of qF2	31.5075	31.9523		32.4518	33.5094		32.2661	31.5247
Cq of qUBQ	30.9491	31.0221	31.1035	32.0634	33.134	33.1914	33.1135	32.4715	31.9059
ΔCq of qUBQ	31.0249	31.0249	31.0249	32.7963	32.7963	32.7963	32.497	32.497	32.497
Δt	0.482606	0.92737		-0.344456	0.713093		-0.230891	-0.972288
Control	0.704988	0.704988	0.704988	0.704988	0.704988	0.704988	0.704988	0.704988	0.704988
ΔΔt	-0.222382	0.222382		-1.04944	0.00810524		-0.935879	-1.67728
-ΔΔt	0.222382	-0.222382		1.04944	-0.00810524		0.935879	1.67728
2^-ΔΔt	1.16666	0.857149		2.06973	0.994398		1.91306	3.19823
Mean	1.0119			1.53207			2.55565
SD	0.218856			0.760377			0.908758
2^-ΔΔt/Input				2.04539	0.9827		1.89055	3.16061
Mean				1.51404			2.52558
SD				0.751432			0.898068
P-value							0.34629
Samples	Input			6ÍHis			His-MoSPAB1ΔSP
Replication	rep1	rep2	rep3	rep1	rep2	rep3	rep1	rep2	rep3
Cq of qF3		32.2368	32.1438		33.23	32.6979	31.7458	31.6409	31.2672
Cq of qUBQ	31.2551	30.9852	30.845	32.0745	32.5343	32.0234	31.015	30.9077	30.3549
ΔCq of qUBQ	31.0284	31.0284	31.0284	32.2107	32.2107	32.2107	30.7592	30.7592	30.7592
Δt		1.20839	1.1154		1.01927	0.487178	0.986538	0.881645	0.50801
Control		1.16189	1.16189		1.16189	1.16189	1.16189	1.16189	1.16189
ΔΔt		0.0464946	-0.0464946		-0.142621	-0.674713	-0.175353	-0.280246	-0.653882
-ΔΔt		-0.0464946	0.0464946		0.142621	0.674713	0.175353	0.280246	0.653882
2^-ΔΔt		0.968286	1.03275		1.10391	1.59628	1.12924	1.2144	1.5734
Mean	1.00052			1.35009			1.30568
SD	0.0455846			0.348158			0.235727
2^-ΔΔt/Input					1.10334	1.59545	1.12865	1.21377	1.57258
Mean				1.34939			1.305
SD				0.347978			0.235605
P-value							0.872349
Samples	Input			6ÍHis			His-MoSPAB1ΔSP
Replication	rep1	rep2	rep3	rep1	rep2	rep3	rep1	rep2	rep3
Cq of qF4	31.914	32.4776	32.3373	32.295		33.9549	30.335	31.0693	30.2259
Cq of qUBQ	31.1273	30.909	31.188	33.4166	32.6217	32.46	29.9495	30.0629	29.7744
ΔCq of qUBQ	31.0748	31.0748	31.0748	32.8328	32.8328	32.8328	29.9289	29.9289	29.9289
Δt	0.839208	1.40284	1.26247	-0.537825		1.12215	0.406111	1.14039	0.296983
Control	1.16817	1.16817	1.16817	1.16817	1.16817	1.16817	1.16817	1.16817	1.16817
ΔΔt	-0.328965	0.234666	0.0942985	-1.706		-0.0460232	-0.762061	-0.0277779	-0.87119
-ΔΔt	0.328965	-0.234666	-0.0942985	1.706		0.0460232	0.762061	0.0277779	0.87119
2^-ΔΔt	1.25611	0.849881	0.936728	3.26255		1.03242	1.69591	1.01944	1.82917
Mean	1.01424			2.14748			1.51484
SD	0.21392			1.57694			0.434172
2^-ΔΔt/Input				3.21674		1.01792	1.6721	1.00513	1.80349
Mean				2.11733			1.49357
SD				1.5548			0.428076
P-value							0.529286
Samples	Input			6ÍHis			His-MoSPAB1ΔSP
Replication	rep1	rep2	rep3	rep1	rep2	rep3	rep1	rep2	rep3
Cq of qF5	31.4701	31.4379	31.8342	32.979	33.3143	32.3211	30.7744	30.6607	30.6419
Cq of qUBQ	31.2551	30.9852	30.845	32.0745	32.5343	32.0234	31.015	30.9077	30.3549
ΔCq of qUBQ	31.0284	31.0284	31.0284	32.2107	32.2107	32.2107	30.7592	30.7592	30.7592
Δt	0.441671	0.409482	0.8058	0.768339	1.10358	0.110413	0.0152298	-0.0985156	-0.117286
Control	0.552317	0.552317	0.552317	0.552317	0.552317	0.552317	0.552317	0.552317	0.552317
ΔΔt	-0.110647	-0.142836	0.253483	0.216022	0.551258	-0.441905	-0.537088	-0.650833	-0.669603
-ΔΔt	0.110647	0.142836	-0.253483	-0.216022	-0.551258	0.441905	0.537088	0.650833	0.669603
2^-ΔΔt	1.07971	1.10407	0.838869	0.860936	0.682425	1.3584	1.45104	1.57007	1.59064
Mean	1.00755			0.967253			1.53725
SD	0.14659			0.350302			0.0753644
2^-ΔΔt/Input				0.854484	0.67731	1.34822	1.44017	1.55831	1.57871
Mean				0.960003			1.52573
SD				0.347677			0.0747995
P-value							0.0510966
Samples	Input			6ÍHis			His-MoSPAB1ΔSP
Replication	rep1	rep2	rep3	rep1	rep2	rep3	rep1	rep2	rep3
Cq of qF6	31.9087	31.9408	31.4916	33.479	32.3376	33.3061	32.6033	32.9084	31.9069
Cq of qUBQ	30.9491	31.0221	31.1035	32.0634	33.134	33.1914	33.1135	32.4715	31.9059
ΔCq of qUBQ	31.0249	31.0249	31.0249	32.7963	32.7963	32.7963	32.497	32.497	32.497
Δt	0.883835	0.915883	0.466719	0.682751	-0.458666	0.509877	0.106353	0.411363	-0.590068
Control	0.755479	0.755479	0.755479	0.755479	0.755479	0.755479	0.755479	0.755479	0.755479
ΔΔt	0.128356	0.160404	-0.28876	-0.0727274	-1.21414	-0.245602	-0.649126	-0.344116	-1.34555
-ΔΔt	-0.128356	-0.160404	0.28876	0.0727274	1.21414	0.245602	0.649126	0.344116	1.34555
2^-ΔΔt	0.914873	0.894774	1.22159	1.0517	2.32003	1.18559	1.56822	1.26937	2.54127
Mean	1.01041			1.51911			1.79295
SD	0.183161			0.696844			0.665061
2^-ΔΔt/Input				1.04086	2.29612	1.17337	1.55206	1.25629	2.51508
Mean				1.50345			1.77448
SD				0.689663			0.658208
P-value							0.648242
Samples	Input			6ÍHis			His-MoSPAB1ΔSP
Replication	rep1	rep2	rep3	rep1	rep2	rep3	rep1	rep2	rep3
Cq of qF7	31.3846	31.068	30.6951	32.163	32.2615	32.2172	31.4591	31.6443	31.7608
Cq of qUBQ	30.9491	31.0221	31.1035	32.0634	33.134	33.1914	33.1135	32.4715	31.9059
ΔCq of qUBQ	31.0249	31.0249	31.0249	32.7963	32.7963	32.7963	32.497	32.497	32.497
Δt	0.359697	0.0431256	-0.329762	-0.633269	-0.534772	-0.579114	-1.03788	-0.852645	-0.736206
Control	0.0243536	0.0243536	0.0243536	0.0243536	0.0243536	0.0243536	0.0243536	0.0243536	0.0243536
ΔΔt	0.335343	0.018772	-0.354115	-0.657623	-0.559126	-0.603468	-1.06223	-0.876999	-0.76056
-ΔΔt	-0.335343	-0.018772	0.354115	0.657623	0.559126	0.603468	1.06223	0.876999	0.76056
2^-ΔΔt	0.792595	0.987073	1.2782	1.57748	1.47338	1.51936	2.08816	1.83655	1.69415
Mean	1.01929			1.52341			1.87295
SD	0.244401			0.0521702			0.19951
2^-ΔΔt/Input				1.54763	1.44549	1.49061	2.04864	1.80179	1.66209
Mean				1.49458			1.83751
SD				0.0511829			0.195735
P-value							0.0425644
Samples	Input			6ÍHis			His-MoSPAB1ΔSP
Replication	rep1	rep2	rep3	rep1	rep2	rep3	rep1	rep2	rep3
Cq of qF8	31.3035	31.1808	31.2788	31.8085		32.2008	30.1574	30.3321	30.1267
Cq of qUBQ	31.2551	30.9852	30.845	32.0745	32.5343	32.0234	31.015	30.9077	30.3549
ΔCq of qUBQ	31.0284	31.0284	31.0284	32.2107	32.2107	32.2107	30.7592	30.7592	30.7592
Δt	0.275099	0.152388	0.250346	-0.402165	-32.2107	-0.00988098	-0.601771	-0.427135	-0.632478
Control	0.225945	0.225945	0.225945	0.225945	0.225945	0.225945	0.225945	0.225945	0.225945
ΔΔt	0.0491549	-0.0735567	0.0244018	-0.62811	-32.4367	-0.235826	-0.827716	-0.65308	-0.858422
-ΔΔt	-0.0491549	0.0735567	-0.0244018	0.62811	32.4367	0.235826	0.827716	0.65308	0.858422
2^-ΔΔt	0.966502	1.05231	0.983228	1.54554		1.17758	1.77487	1.57252	1.81305
Mean	1.00068			1.36156			1.72015
SD	0.0454868			0.260186			0.129267
2^-ΔΔt/Input				1.54449		1.17678	1.77367	1.57145	1.81182
Mean				1.36063			1.71898
SD				0.260009			0.129179
P-value							0.121896
Samples	Input			6ÍHis			His-MoSPAB1ΔSP
Replication	rep1	rep2	rep3	rep1	rep2	rep3	rep1	rep2	rep3
Cq of qF9	29.8948	30.2448	29.8259	32.7683	32.7051	32.703	28.8151	28.9255	29.3404
Cq of qUBQ	31.1908	31.1702	30.744	34.0815	34.298	33.2855	32.1546	31.2888	31.4451
ΔCq of qUBQ	31.035	31.035	31.035	33.8883	33.8883	33.8883	31.6295	31.6295	31.6295
Δt	-1.14025	-0.790201	-1.20917	-1.12003	-1.18318	-1.18525	-2.81439	-2.70398	-2.28912
Control	-1.04654	-1.04654	-1.04654	-1.04654	-1.04654	-1.04654	-1.04654	-1.04654	-1.04654
ΔΔt	-0.0937114	0.256338	-0.162626	-0.0734928	-0.136641	-0.138711	-1.76786	-1.65744	-1.24258
-ΔΔt	0.0937114	-0.256338	0.162626	0.0734928	0.136641	0.138711	1.76786	1.65744	1.24258
2^-ΔΔt	1.06711	0.83721	1.11932	1.05226	1.09934	1.10092	3.40547	3.15457	2.36621
Mean	1.00788			1.08417			2.97542
SD	0.150093			0.0276495			0.542299
2^-ΔΔt/Input				1.04403	1.09075	1.09231	3.37884	3.1299	2.34771
Mean				1.0757			2.95215
SD				0.0274333			0.538058
P-value							0.0260719

## Sheet: Fig2a
Fig. 2a Expression profile of MoSPAB1 in Guy11 at various developmental stages.
Samples	Mycelium			AP_0h			AP_4h			AP_8h			AP_12h			Leaf-24h			Leaf-36h			Leaf-48h			Leaf-96h
Replication	rep1	rep2	rep3	rep1	rep2	rep3	rep1	rep2	rep3	rep1	rep2	rep3	rep1	rep2	rep3	rep1	rep2	rep3	rep1	rep2	rep3	rep1	rep2	rep3	rep1	rep2	rep3
Cq of qMoSPAB1	31.7789	31.8788	31.774	33.1205	32.8331	32.4288	37.0887	36.1058	37.1577	38.4285	35.6634	36.6084	36.6366	35.986	36.0299	30.7074	30.9606	31.1178	30.9572	31.5404	31.0407	30.6931	30.5663	30.7643	27.2304	27.2502	27.4621
Cq of qTublin	21.7876	21.6293	21.4384	23.6558	23.1241	23.0789	25.7271	25.306	25.5461	26.4988	26.5843	26.5038	25.1038	25.0741	25.0926	22.3105	22.2916	22.3394	22.5342	22.2512	22.2321	22.8477	22.4164	22.2877	20.3356	20.328	20.1377
ΔCq of qTublin	21.6185	21.6185	21.6185	23.2863	23.2863	23.2863	25.5264	25.5264	25.5264	26.529	26.529	26.529	25.0902	25.0902	25.0902	22.3138	22.3138	22.3138	22.3392	22.3392	22.3392	22.5172	22.5172	22.5172	20.2671	20.2671	20.2671
Δt	10.1604	10.2604	10.1555	9.83421	9.54682	9.14257	11.5623	10.5794	11.6313	11.8996	9.1344	10.0794	11.5464	10.8958	10.9397	8.3936	8.64675	8.80404	8.61807	9.20129	8.70157	8.17581	8.0491	8.24708	6.96328	6.98306	7.19501
Control	10.1921	10.1921	10.1921	10.1921	10.1921	10.1921	10.1921	10.1921	10.1921	10.1921	10.1921	10.1921	10.1921	10.1921	10.1921	10.1921	10.1921	10.1921	10.1921	10.1921	10.1921	10.1921	10.1921	10.1921	10.1921	10.1921	10.1921
ΔΔt	-0.0316886	0.0682833	-0.0365947	-0.357901	-0.645284	-1.04954	1.37021	0.387301	1.43916	1.70745	-1.05771	-0.11272	1.35431	0.703681	0.747584	-1.79851	-1.54536	-1.38807	-1.57404	-0.99082	-1.49054	-2.0163	-2.14301	-1.94502	-3.22882	-3.20905	-2.99709
-ΔΔt	0.0316886	-0.0682833	0.0365947	0.357901	0.645284	1.04954	-1.37021	-0.387301	-1.43916	-1.70745	1.05771	0.11272	-1.35431	-0.703681	-0.747584	1.79851	1.54536	1.38807	1.57404	0.99082	1.49054	2.0163	2.14301	1.94502	3.22882	3.20905	2.99709
2^-ΔΔt	1.02221	0.953772	1.02569	1.28156	1.56405	2.06987	0.386835	0.764559	0.368782	0.306201	2.08162	1.08126	0.391122	0.614004	0.5956	3.47861	2.91876	2.61728	2.97738	1.98731	2.80994	4.04545	4.41683	3.85044	9.37504	9.24741	7.9839
Mean	1.00056			1.63849			0.506725			1.15636			0.533575			3.00488			2.59154			4.10424			8.86878
SD	0.0331121			0.399391			0.223473			0.890091			0.123711			0.437076			0.529932			0.287733			0.768984
For One-way ANOVA Multiple Comparisons
Dependent Variable: Relative expression
	(I) Samples	(J) Samples	Mean Difference (I-J)	Std. Error	Sig. (P-value)	95% Confidence Interval
						Lower Bound	Upper Bound
LSD	Mycelium	AP_0h	-0.637934	0.400431	0.128541	-1.47921	0.203339
		AP_4h	0.493832	0.400431	0.233345	-0.347442	1.33511
		AP_8h	-0.155807	0.400431	0.701769	-0.99708	0.685467
		AP_12h	0.466981	0.400431	0.258755	-0.374292	1.30825
		Leaf-24h	-2.00433*	0.400431	9.17565e-05	-2.8456	-1.16305
		Leaf-36h	-1.59099*	0.400431	0.000891515	-2.43226	-0.749712
		Leaf-48h	-3.10368*	0.400431	3.83424e-07	-3.94496	-2.26241
		Leaf-96h	-7.86823*	0.400431	1.30683e-13	-8.7095	-7.02695
	AP_0h	AP_4h	1.13177*	0.400431	0.0111857	0.290492	1.97304
		AP_8h	0.482128	0.400431	0.244176	-0.359146	1.3234
		AP_12h	1.10492*	0.400431	0.0129129	0.263642	1.94619
		Leaf-24h	-1.36639*	0.400431	0.00310565	-2.20767	-0.52512
		Leaf-36h	-.95305*	0.400431	0.0285707	-1.79432	-0.111778
		Leaf-48h	-2.46575*	0.400431	8.1718e-06	-3.30702	-1.62448
		Leaf-96h	-7.23029*	0.400431	5.58266e-13	-8.07157	-6.38902
	AP_4h	AP_8h	-0.649638	0.400431	0.122113	-1.49091	0.191635
		AP_12h	-0.0268503	0.400431	0.947278	-0.868124	0.814423
		Leaf-24h	-2.49816*	0.400431	6.93808e-06	-3.33943	-1.65689
		Leaf-36h	-2.08482*	0.400431	5.95167e-05	-2.92609	-1.24354
		Leaf-48h	-3.59752*	0.400431	4.52159e-08	-4.43879	-2.75624
		Leaf-96h	-8.36206*	0.400431	4.56433e-14	-9.20333	-7.52079
	AP_8h	AP_12h	0.622788	0.400431	0.137282	-0.218486	1.46406
		Leaf-24h	-1.84852*	0.400431	0.000214411	-2.6898	-1.00725
		Leaf-36h	-1.43518*	0.400431	0.00212094	-2.27645	-0.593906
		Leaf-48h	-2.94788*	0.400431	7.84223e-07	-3.78915	-2.1066
		Leaf-96h	-7.71242*	0.400431	1.84427e-13	-8.55369	-6.87115
	AP_12h	Leaf-24h	-2.47131*	0.400431	7.94509e-06	-3.31258	-1.63004
		Leaf-36h	-2.05797*	0.400431	6.87309e-05	-2.89924	-1.21669
		Leaf-48h	-3.57067*	0.400431	5.05403e-08	-4.41194	-2.72939
		Leaf-96h	-8.33521*	0.400431	4.82579e-14	-9.17648	-7.49394
	Leaf-24h	Leaf-36h	0.413342	0.400431	0.315628	-0.427931	1.25462
		Leaf-48h	-1.09936*	0.400431	0.0133012	-1.94063	-0.258083
		Leaf-96h	-5.86390*	0.400431	1.9254e-11	-6.70517	-5.02263
	Leaf-36h	Leaf-48h	-1.51270*	0.400431	0.00137826	-2.35397	-0.671425
		Leaf-96h	-6.27724*	0.400431	6.1497e-12	-7.11852	-5.43597
	Leaf-48h	Leaf-96h	-4.76454*	0.400431	5.78494e-10	-5.60582	-3.92327
*. The mean difference is significant at the 0.05 level.

## Sheet: Fig2e
Fig. 2e The rate of cytoplasm and nucleus localization of MoSPAB1
Rep1			Rep2			Rep3
No.	nucleus	cytoplasm	No.	nucleus	cytoplasm	No.	nucleus	cytoplasm
1		Yes	1	Yes	Yes	1		Yes
2		Yes	2	Yes	Yes	2	Yes	Yes
3	Yes	Yes	3		Yes	3		Yes
4		Yes	4		Yes	4	Yes	Yes
5	Yes	Yes	5		Yes	5	Yes	Yes
6	Yes	Yes	6		Yes	6	Yes	Yes
7	Yes	Yes	7		Yes	7		Yes
8		Yes	8		Yes	8		Yes
9	Yes	Yes	9	Yes	Yes	9		Yes
10	Yes	Yes	10	Yes	Yes	10	Yes	Yes
Number	6	10		4	10		5	10
Rate	0.6	1		0.4	1		0.5	1
P-value								0.000978089
	nucleus	cytoplasm
Mean	0.5	1
SD	0.08	0

## Sheet: Fig3a
Fig. 3a Pathogenicity of Guy11, the ΔMoSPAB1 mutant, and the complemented strain in rice leaves using punch inoculation.
Strain	TP309-Lesion length（mm）									Mean	SD
Guy11	6.541	9.189	8.686	5.912	8.176	10.19	8.818	6.288	6.917	7.85744	1.49122
ΔMospab1-1	4.982	4.364	5.175	3.946	4.61	4.236	6.228	4.395	7.012	4.99422	1.01267
ΔMospab1-2	4.71	4.075	3.789	4.748	7.49	6.973	3.788			5.08186	1.52669
Compl	8.143	5.664	5.93	6.461	6.991	5.84	7.168	5.929	9.292	6.82422	1.22591
For One-way ANOVA Multiple Comparisons
Dependent Variable: Lesion length
	(I) Strains	(J) Strains	Mean Difference (I-J)	Std. Error	Sig. (P-value)	95% Confidence Interval
						Lower Bound	Upper Bound
LSD	Guy11	ΔMospab1-1	2.86322*	0.620641	6.92634e-05	1.5957	4.13074
		ΔMospab1-2	2.77559*	0.663493	0.000230211	1.42055	4.13062
		Compl	1.03322	0.620641	0.106371	-0.234296	2.30074
	ΔMospab1-1	ΔMospab1-2	-0.0876349	0.663493	0.895802	-1.44267	1.2674
		Compl	-1.83000*	0.620641	0.00613178	-3.09752	-0.562481
	ΔMospab1-2	Compl	-1.74237*	0.663493	0.0134687	-3.0974	-0.387331
*. The mean difference is significant at the 0.05 level.

## Sheet: Fig3b
Fig. 3b The concentration of H2O2 in rice after M. oryzae inoculation.
Samples	24 hpi-Guy11			24 hpi-ΔMospab1-1			24 hpi-Compl			48 hpi-Guy11			48 hpi-ΔMospab1-1			48 hpi-Compl
	Rep1	Rep2	Rep3	Rep1	Rep2	Rep3	Rep1	Rep2	Rep3	Rep1	Rep2	Rep3	Rep1	Rep2	Rep3	Rep1	Rep2	Rep3
H2O2 levels in TP309(μmol/mg)	0.0539765	0.148094	0.132276	0.260401	0.12753	0.312601	0.121203	0.0943124	0.161539	0.157584	0.250911	0.263565	0.326046	0.331582	0.404345	0.201875	0.181311	0.137021
Mean	0.111449			0.233511			0.125685			0.22402			0.353991			0.173402
SD	0.0503967			0.0954207			0.0338366			0.0578818			0.0436956			0.0331424
For One-way ANOVA Multiple Comparisons
Dependent Variable: H2O2 levels in TP309
	(I) Samples	(J) Samples	Mean Difference (I-J)	Std. Error	Sig. (P-value)	95% Confidence Interval
						Lower Bound	Upper Bound
LSD	24 hpi-Guy11	24 hpi-ΔMospab1-1	-0.12206	0.0533118	0.0619823	-0.252509	0.00838926
		24 hpi-Compl	-0.0142333	0.0533118	0.798422	-0.144683	0.116216
	24 hpi-ΔMospab1-1	24 hpi-Compl	0.107827	0.0533118	0.0895813	-0.0226226	0.238276
*. The mean difference is significant at the 0.05 level.
For One-way ANOVA Multiple Comparisons
Dependent Variable: H2O2 levels in TP309
	(I) Samples	(J) Samples	Mean Difference (I-J)	Std. Error	Sig. (P-value)	95% Confidence Interval
						Lower Bound	Upper Bound
LSD	48 hpi-Guy11	48 hpi-ΔMospab1-1	-.12997*	0.0375901	0.0135061	-0.221953	-0.0379937
		48 hpi-Compl	0.05062	0.0375901	0.226738	-0.0413597	0.1426
	48 hpi-ΔMospab1-1	48 hpi-Compl	.18059*	0.0375901	0.00298765	0.0886137	0.272573
*. The mean difference is significant at the 0.05 level.

## Sheet: Fig3c
Fig. 3c Bsr-d1 expression levels in rice leaves after spraying inoculation.
Plants	12 hpi-H2O			12 hpi-Guy11			12 hpi-ΔMospab1-1			12 hpi-Compl
Replication	rep1	rep2	rep3	rep1	rep2	rep3	rep1	rep2	rep3	rep1	rep2	rep3
Cq of qBsr-d1	29.6052	29.8044	29.8477	26.259	26.4902	26.0434	26.133	26.2674	26.6628	26.2051	26.389	26.354
Cq of qUBQ	19.3155	19.3773	19.386	19.187	19.0675	18.9716	18.5663	18.593	18.5252	19.0458	18.9875	19.0083
ΔCq of qUBQ	19.3596	19.3596	19.3596	19.0754	19.0754	19.0754	18.5615	18.5615	18.5615	19.0139	19.0139	19.0139
Δt	10.2456	10.4448	10.488	7.18357	7.41478	6.968	7.57147	7.70593	8.10129	7.19122	7.37508	7.34006
Control	10.3928	10.3928	10.3928	10.3928	10.3928	10.3928	10.3928	10.3928	10.3928	10.3928	10.3928	10.3928
ΔΔt	-0.147206	0.0519821	0.0952242	-3.20925	-2.97804	-3.42483	-2.82136	-2.6869	-2.29154	-3.20161	-3.01774	-3.05277
-ΔΔt	0.147206	-0.0519821	-0.0952242	3.20925	2.97804	3.42483	2.82136	2.6869	2.29154	3.20161	3.01774	3.05277
2^-ΔΔt	1.10742	0.96461	0.936127	9.2487	7.87917	10.7393	7.06827	6.43927	4.89578	9.19983	8.09899	8.29803
Mean	1.00272			9.28906			6.13444			8.53228
SD	0.0917871			1.4305			1.11787			0.586617
For One-way ANOVA Multiple Comparisons
Dependent Variable: Relative expression
	(I) Plants	(J) Plants	Mean Difference (I-J)	Std. Error	Sig. (P-value)	95% Confidence Interval
						Lower Bound	Upper Bound
LSD	12 hpi-H2O	12 hpi-Guy11	-8.28634*	0.779797	5.38379e-06	-10.0846	-6.48812
		12 hpi-ΔMospab1-1	-5.13172*	0.779797	0.000172807	-6.92994	-3.33351
		12 hpi-Compl	-7.52956*	0.779797	1.10184e-05	-9.32778	-5.73135
	12 hpi-Guy11	12 hpi-ΔMospab1-1	3.15462*	0.779797	0.00370764	1.3564	4.95284
		12 hpi-Compl	0.756777	0.779797	0.360231	-1.04144	2.55499
	12 hpi-ΔMospab1-1	12 hpi-Compl	-2.39784*	0.779797	0.015233	-4.19606	-0.599627
*. The mean difference is significant at the 0.05 level.
Plants	24 hpi-H2O			24 hpi-Guy11			24 hpi-ΔMospab1-1			24 hpi-Compl
Replication	rep1	rep2	rep3	rep1	rep2	rep3	rep1	rep2	rep3	rep1	rep2	rep3
Cq of qBsr-d1	28.0621	28.5741	28.892	23.8292	23.8708	24.5621	26.0965	25.8725	25.7455	25.0214	25.2661	25.4475
Cq of qUBQ	18.4809	18.6283	18.6662	18.5379	18.5544	18.6044	18.5309	18.4821	18.7211	18.7141	18.7824	18.8037
ΔCq of qUBQ	18.5918	18.5918	18.5918	18.5656	18.5656	18.5656	18.578	18.578	18.578	18.7667	18.7667	18.7667
Δt	9.47031	9.98228	10.3002	5.26361	5.30519	5.99653	7.51852	7.29453	7.16747	6.25462	6.4994	6.68074
Control	10.3928	10.3928	10.3928	10.3928	10.3928	10.3928	10.3928	10.3928	10.3928	10.3928	10.3928	10.3928
ΔΔt	-0.922514	-0.410543	-0.092579	-5.12921	-5.08764	-4.3963	-2.87431	-3.0983	-3.22535	-4.1382	-3.89343	-3.71208
-ΔΔt	0.922514	0.410543	0.092579	5.12921	5.08764	4.3963	2.87431	3.0983	3.22535	4.1382	3.89343	3.71208
2^-ΔΔt	1.89542	1.32919	1.06627	34.9983	34.0042	21.058	7.3325	8.56408	9.35251	17.6085	14.8607	13.1053
Mean	1.43029			30.0202			8.41636			15.1915
SD	0.423716			7.77734			1.01807			2.26976
For One-way ANOVA Multiple Comparisons
Dependent Variable: Relative expression
	(I) Plants	(J) Plants	Mean Difference (I-J)	Std. Error	Sig. (P-value)	95% Confidence Interval
						Lower Bound	Upper Bound
LSD	24 hpi-H2O	24 hpi-Guy11	-28.58987*	3.33803	2.66364e-05	-36.2874	-20.8923
		24 hpi-ΔMospab1-1	-6.98607	3.33803	0.0697063	-14.6836	0.711451
		24 hpi-Compl	-13.76123*	3.33803	0.00333245	-21.4588	-6.06371
	24 hpi-Guy11	24 hpi-ΔMospab1-1	21.60380*	3.33803	0.000193744	13.9063	29.3013
		24 hpi-Compl	14.82863*	3.33803	0.00216125	7.13111	22.5262
	24 hpi-ΔMospab1-1	24 hpi-Compl	-6.77516	3.33803	0.0768947	-14.4727	0.92236
*. The mean difference is significant at the 0.05 level.
Plants	36 hpi-H2O			36 hpi-Guy11			36 hpi-ΔMospab1-1			36 hpi-Compl
Replication	rep1	rep2	rep3	rep1	rep2	rep3	rep1	rep2	rep3	rep1	rep2	rep3
Cq of qBsr-d1	29.0039	29.189	29.1074	25.6465	25.7486	25.8289	26.4898	26.5389	26.6844	24.8343	25.0105	25.0822
Cq of qUBQ	19.442	19.3606	19.2711	19.4523	19.3812	19.1965	18.8546	18.882	18.7592	18.4058	18.3462	18.2511
ΔCq of qUBQ	19.3579	19.3579	19.3579	19.3433	19.3433	19.3433	18.8319	18.8319	18.8319	18.3344	18.3344	18.3344
Δt	9.64602	9.83115	9.74954	6.30315	6.40522	6.48552	7.65783	7.70698	7.85247	6.49993	6.6761	6.74784
Control	10.3928	10.3928	10.3928	10.3928	10.3928	10.3928	10.3928	10.3928	10.3928	10.3928	10.3928	10.3928
ΔΔt	-0.746808	-0.561671	-0.643286	-4.08968	-3.9876	-3.9073	-2.735	-2.68584	-2.54035	-3.89289	-3.71673	-3.64499
-ΔΔt	0.746808	0.561671	0.643286	4.08968	3.9876	3.9073	2.735	2.68584	2.54035	3.89289	3.71673	3.64499
2^-ΔΔt	1.67808	1.47598	1.56188	17.0261	15.8631	15.0043	6.65758	6.43456	5.81731	14.8551	13.1476	12.5098
Mean	1.57198			15.9645			6.30315			13.5042
SD	0.101426			1.01471			0.435275			1.21265
For One-way ANOVA Multiple Comparisons
Dependent Variable: Relative expression
	(I) Plants	(J) Plants	Mean Difference (I-J)	Std. Error	Sig. (P-value)	95% Confidence Interval
						Lower Bound	Upper Bound
LSD	36 hpi-H2O	36 hpi-Guy11	-14.39252*	0.670807	2.34405e-08	-15.9394	-12.8456
		36 hpi-ΔMospab1-1	-4.73117*	0.670807	0.000106856	-6.27806	-3.18429
		36 hpi-Compl	-11.93221*	0.670807	1.02138e-07	-13.4791	-10.3853
	36 hpi-Guy11	36 hpi-ΔMospab1-1	9.66134*	0.670807	5.2786e-07	8.11446	11.2082
		36 hpi-Compl	2.46031*	0.670807	0.00633061	0.913424	4.00719
	36 hpi-ΔMospab1-1	36 hpi-Compl	-7.20103*	0.670807	4.98708e-06	-8.74792	-5.65415
*. The mean difference is significant at the 0.05 level.
Plants	48 hpi-H2O			48 hpi-Guy11			48 hpi-ΔMospab1-1			48 hpi-Compl
Replication	rep1	rep2	rep3	rep1	rep2	rep3	rep1	rep2	rep3	rep1	rep2	rep3
Cq of qBsr-d1	28.8955	28.3661	29.2403	25.1782	25.0101	25.5186	25.8685	25.927	27.4853	25.2218	25.3606	25.8049
Cq of qUBQ	18.5991	18.6987	18.7649	19.0447	19.0663	19.1219	19.0311	19.0899	18.8333	19.39	19.7473	18.9324
ΔCq of qUBQ	18.6876	18.6876	18.6876	19.0776	19.0776	19.0776	18.9847	18.9847	18.9847	19.3566	19.3566	19.3566
Δt	10.2079	9.67851	10.5527	6.10057	5.93246	6.44099	6.88376	6.94229	8.50051	5.86522	6.00405	6.44835
Control	10.3928	10.3928	10.3928	10.3928	10.3928	10.3928	10.3928	10.3928	10.3928	10.3928	10.3928	10.3928
ΔΔt	-0.184938	-0.714312	0.15984	-4.29226	-4.46036	-3.95184	-3.50906	-3.45054	-1.89232	-4.5276	-4.38878	-3.94447
-ΔΔt	0.184938	0.714312	-0.15984	4.29226	4.46036	3.95184	3.50906	3.45054	1.89232	4.5276	4.38878	3.94447
2^-ΔΔt	1.13677	1.6407	0.895124	19.5929	22.0142	15.4747	11.385	10.9324	3.71232	23.0645	20.9485	15.3959
Mean	1.2242			19.0273			8.67657			19.803
SD	0.3804			3.30627			4.30513			3.96057
For One-way ANOVA Multiple Comparisons
Dependent Variable: Relative expression
	(I) Plants	(J) Plants	Mean Difference (I-J)	Std. Error	Sig. (P-value)	95% Confidence Interval
						Lower Bound	Upper Bound
LSD	48 hpi-H2O	48 hpi-Guy11	-17.80308*	2.74762	0.000192224	-24.1391	-11.4671
		48 hpi-ΔMospab1-1	-7.45238*	2.74762	0.0265631	-13.7884	-1.11636
		48 hpi-Compl	-18.57876*	2.74762	0.000143314	-24.9148	-12.2427
	48 hpi-Guy11	48 hpi-ΔMospab1-1	10.35070*	2.74762	0.00548789	4.01469	16.6867
		48 hpi-Compl	-0.775677	2.74762	0.784873	-7.11169	5.56034
	48 hpi-ΔMospab1-1	48 hpi-Compl	-11.12638*	2.74762	0.00368694	-17.4624	-4.79036
*. The mean difference is significant at the 0.05 level.
Plants	96 hpi-H2O			96 hpi-Guy11			96 hpi-ΔMospab1-1			96 hpi-Compl
Replication	rep1	rep2	rep3	rep1	rep2	rep3	rep1	rep2	rep3	rep1	rep2	rep3
Cq of qBsr-d1	27.689	27.3342	27.9886	24.8323	25.078	25.4095	25.5687	26.2013	26.4927	24.1093	24.2919	24.9832
Cq of qUBQ	18.3064	18.4934	18.3459	19.2631	19.1692	19.054	19.1384	19.0606	19.12	18.7701	18.784	18.605
ΔCq of qUBQ	18.3819	18.3819	18.3819	19.1621	19.1621	19.1621	19.1063	19.1063	19.1063	18.7197	18.7197	18.7197
Δt	9.30706	8.9523	9.60665	5.67025	5.91591	6.2474	6.46241	7.095	7.38635	5.38963	5.57215	6.2635
Control	10.3928	10.3928	10.3928	10.3928	10.3928	10.3928	10.3928	10.3928	10.3928	10.3928	10.3928	10.3928
ΔΔt	-1.08576	-1.44053	-0.786175	-4.72258	-4.47692	-4.14543	-3.93041	-3.29782	-3.00647	-5.00319	-4.82068	-4.12933
-ΔΔt	1.08576	1.44053	0.786175	4.72258	4.47692	4.14543	3.93041	3.29782	3.00647	5.00319	4.82068	4.12933
2^-ΔΔt	2.1225	2.7142	1.7245	26.402	22.2683	17.697	15.2466	9.83429	8.03597	32.0709	28.2598	17.5005
Mean	2.18706			22.1224			11.0389			25.9437
SD	0.498			4.35438			3.75321			7.55628
For One-way ANOVA Multiple Comparisons
Dependent Variable: Relative expression
	(I) Plants	(J) Plants	Mean Difference (I-J)	Std. Error	Sig. (P-value)	95% Confidence Interval
						Lower Bound	Upper Bound
LSD	96 hpi-H2O	96 hpi-Guy11	-19.93535*	3.88142	0.000889388	-28.8859	-10.9848
		96 hpi-ΔMospab1-1	-8.85188	3.88142	0.0520244	-17.8024	0.0986899
		96 hpi-Compl	-23.75668*	3.88142	0.000282976	-32.7072	-14.8061
	96 hpi-Guy11	96 hpi-ΔMospab1-1	11.08347*	3.88142	0.0212975	2.13291	20.034
		96 hpi-Compl	-3.82133	3.88142	0.353695	-12.7719	5.12923
	96 hpi-ΔMospab1-1	96 hpi-Compl	-14.90481*	3.88142	0.0049469	-23.8554	-5.95424
*. The mean difference is significant at the 0.05 level.

## Sheet: Fig3d
Fig. 3d Rice blast susceptibility with heterologous MoSPAB1ΔSP expression.
Plants	Lesion length (mm)												Mean	SD
TP309	5.678	5.675	5.477	5.775	6.771	6.872	5.576	7.169	5.477				6.05222	0.678566
Ubi:MoSPAB1ΔSP#1	5.153	8.624	6.604	7.706	7.887	8.071	6.97	7.351	5.869	5.595			6.983	1.15529
Ubi:MoSPAB1ΔSP#2	7.034	6.938	7.886	5.673	7.884	6.73	8.172	6.922	6.634	6.73	6.346	6.153	6.92517	0.742828
For One-way ANOVA Multiple Comparisons
Dependent Variable: Lesion length
	(I) Plants	(J) Plants	Mean Difference (I-J)	Std. Error	Sig. (P-value)	95% Confidence Interval
						Lower Bound	Upper Bound
LSD	TP309	Ubi:MoSPAB1ΔSP#1	-.93078*	0.405099	0.0292634	-1.76059	-0.100969
		Ubi:MoSPAB1ΔSP#2	-.87294*	0.38878	0.0328258	-1.66932	-0.0765647
	Ubi:MoSPAB1ΔSP#1	Ubi:MoSPAB1ΔSP#2	0.0578333	0.377509	0.879341	-0.715458	0.831125
*. The mean difference is significant at the 0.05 level.

## Sheet: Fig3e
Fig. 3e Bsr-d1 and Perox3 expression levels in rice plants with heterologous MoSPAB1ΔSP expression.
Samples	TP309			Ubi: MoSPAB1ΔSP #1			Ubi: MoSPAB1ΔSP #2
Replication	rep1	rep2	rep3	rep1	rep2	rep3	rep1	rep2	rep3
Cq of qBsr-d1	30.4931	30.5937	30.425	30.0785	30.0733	30.0885	31.0353	31.0554	31.0341
Cq of qUBQ	19.4608	19.2526	19.1055	19.5136	19.622	19.6321	20.5794	20.1937	20.2046
ΔCq of qUBQ	19.273	19.273	19.273	19.5892	19.5892	19.5892	20.3259	20.3259	20.3259
Δt	11.2201	11.3207	11.1521	10.4892	10.4841	10.4992	10.7094	10.7295	10.7082
Control	11.231	11.231	11.231	11.231	11.231	11.231	11.231	11.231	11.231
ΔΔt	-0.0108691	0.089761	-0.0788919	-0.741717	-0.746848	-0.731722	-0.52159	-0.501464	-0.522734
-ΔΔt	0.0108691	-0.089761	0.0788919	0.741717	0.746848	0.731722	0.52159	0.501464	0.522734
2^-ΔΔt	1.00756	0.939678	1.05621	1.67216	1.67812	1.66062	1.43554	1.41565	1.43667
Mean	1.00115			1.6703			1.42929
SD	0.0585282			0.00889872			0.0118244
For One-way ANOVA Multiple Comparisons
Dependent Variable: Relative expression
	(I) Samples	(J) Samples	Mean Difference (I-J)	Std. Error	Sig. (P-value)	95% Confidence Interval
						Lower Bound	Upper Bound
LSD	TP309	Ubi:MoSPAB1ΔSP#1	-.66915*	0.0284588	3.88274e-07	-0.738789	-0.599517
		Ubi:MoSPAB1ΔSP#2	-.42814*	0.0284588	5.43575e-06	-0.497774	-0.358502
	Ubi:MoSPAB1ΔSP#1	Ubi:MoSPAB1ΔSP#2	.24102*	0.0284588	0.000148132	0.171379	0.310651
*. The mean difference is significant at the 0.05 level.
Samples	TP309			Ubi: MoSPAB1ΔSP #1			Ubi: MoSPAB1ΔSP #2
Replication	rep1	rep2	rep3	rep1	rep2	rep3	rep1	rep2	rep3
Cq of qPerox3	25.4471	25.9984	25.3355	25.6205	25.2513	25.3578	25.0556	24.9942	24.9515
Cq of qUBQ	18.4532	18.4046	18.489	19.0591	19.0933	19.4125	19.0779	19.0495	19.1251
ΔCq of qUBQ	18.4489	18.4489	18.4489	19.1883	19.1883	19.1883	19.0842	19.0842	19.0842
Δt	6.99811	7.54942	6.88656	6.43224	6.06302	6.16955	5.97147	5.91003	5.86735
Control	7.1447	7.1447	7.1447	7.1447	7.1447	7.1447	7.1447	7.1447	7.1447
ΔΔt	-0.146586	0.404727	-0.258141	-0.712459	-1.08167	-0.975147	-1.17323	-1.23466	-1.27735
-ΔΔt	0.146586	-0.404727	0.258141	0.712459	1.08167	0.975147	1.17323	1.23466	1.27735
2^-ΔΔt	1.10695	0.755379	1.19594	1.63859	2.11649	1.96584	2.25516	2.35327	2.42393
Mean	1.01942			1.90698			2.34412
SD	0.232956			0.244325			0.0847601

[truncated: 12 more sheets: Fig3g, Fig4d, Fig4e, Fig4f, Fig4g, FigS1a, FigS1c, FigS6b, FigS7a, FigS7b , FigS8a, FigS9]
